# Supplementary material for: iLAP: a workflow-driven software for experimental protocol development, data acquisition and analysis
Source: BMC Bioinformatics. 2009 Nov 26;10:390. doi: 10.1186/1471-2105-10-390 (PMC2789074; doi:10.1186/1471-2105-10-390)
Supplement: Additional file 4 — m-FISH protocol in XML format. This file contains the combinatorial multiple fluorescence in situ hybridization (m-FISH) protocol in XML format used in the case study section for protocol exchange. [file 1471-2105-10-390-S4.XML]

<?xml version="1.0" encoding="UTF-8"?>
<!DOCTYPE protocol-archive PUBLIC "-//Common Protocol Exchange Format//DTD cpe 1.0//EN" "http://genome.tugraz.at/iLAP/cpe/cpe.dtd">

<protocol-archive>
  <archive-info>
    <archive-version>1.0</archive-version>
    <archive-date>1249998432252</archive-date>
    <archive-creator>- iLAP -</archive-creator>
    <archive-type>PROTOCOL_ARCHIVE</archive-type>
  </archive-info>
  <protocol>
    <protocol-information>
      <name>3D combinatorial DNA-MFISH of BAC1-BAC7 - preconfluent CSK Fix_2008-10-24</name>
      <description>Simultaneous 3D-nuclear localization of 7 different genes by means of a combinatorial M-FISH.</description>
      <revision>1</revision>
      <experiment-information>
        <experiment-date>1224852992152</experiment-date>
        <investigator-name>Demo User</investigator-name>
      </experiment-information>
    </protocol-information>
    <steps>
      <step>
        <step-type>SPLIT_STEP</step-type>
        <name>Cell preparation / Probe preparation</name>
        <description>cells and FISH probes are prepared for hybridization in parallel</description>
        <step-children>
          <step>
            <step-type>STEP_GROUP</step-type>
            <name>DNA FISH probe preparation</name>
            <description>FISH probe preparation: precipitate probe DNA together with human Cot1 and salmon sperm DNA and dissolve in hybridization buffer</description>
            <step-children>
              <step>
                <step-type>SINGLE_STEP</step-type>
                <name>prepare DNA mix for EtOH precipitation</name>
                <description>Mix the following: - ~100 ng nick-translated BAC-probe-DNA for each target gene - 0.7 x 2/3 x n µl salmon sperm DNA 10 mg/ml (n=number of total probes used for combinatorial labeling. e.g. 7 targets n = 12) - 5 x 2/3 x n µl cot1 DNA 1 mg/ml (n=number of total probes used for combinatorial labeling. e.g. 7 targets n = 12) - 11.3 x 2/3 x n µl ddH20 (n=number of total probes used for combinatorial labeling. e.g. 7 targets n = 12) - 2 x Vol. abs. EtOH - 1/10 x Vol. 3M sodium acetate pH 5.2</description>
                <parameter-list>
                  <parameter>
                    <name>nick-translated DNA</name>
                    <id>10046</id>
                    <param-type>NUMERIC</param-type>
                    <necessity>OPTIONAL</necessity>
                    <description>amount of nick-translated DNA per target gene</description>
                    <units>ng</units>
                    <data>
                      <value>100.0</value>
                    </data>
                    <default-value>100</default-value>
                  </parameter>
                  <parameter>
                    <name>salmon sperm DNA</name>
                    <id>10047</id>
                    <param-type>NUMERIC</param-type>
                    <necessity>OPTIONAL</necessity>
                    <description>amount of salmon sperm DNA 10 mg/ml: 0.7 x 2/3 x n µl n=number of total probes used for combinatorial labeling. e.g. 7 targets n = 12</description>
                    <units>µl</units>
                    <data>
                      <value>5.6</value>
                    </data>
                    <default-value>5.6</default-value>
                  </parameter>
                  <parameter>
                    <name>human cot1 DNA</name>
                    <id>10048</id>
                    <param-type>NUMERIC</param-type>
                    <necessity>OPTIONAL</necessity>
                    <description>amount of human cot1 DNA 1 mg/ml 5 x 2/3 x n µl n=number of total probes used for combinatorial labeling. e.g. 7 targets n = 12</description>
                    <units>µl</units>
                    <data>
                      <value>40.0</value>
                    </data>
                    <default-value>40</default-value>
                  </parameter>
                  <parameter>
                    <name>H2O</name>
                    <id>10049</id>
                    <param-type>NUMERIC</param-type>
                    <necessity>OPTIONAL</necessity>
                    <description>volume of H2O 11.3 x 2/3 x n n=number of total probes used for combinatorial labeling. e.g. 7 targets n = 12</description>
                    <units>µl</units>
                    <data>
                      <value>90.4</value>
                    </data>
                    <default-value>90.4</default-value>
                  </parameter>
                  <parameter>
                    <name>sodium acteate</name>
                    <id>10050</id>
                    <param-type>NUMERIC</param-type>
                    <necessity>OPTIONAL</necessity>
                    <description>volume of sodium acteate 1/10 x Vol.</description>
                    <units>µl</units>
                    <data>
                      <value>17.0</value>
                    </data>
                    <default-value>17</default-value>
                  </parameter>
                  <parameter>
                    <name>abs. EtOH</name>
                    <id>10051</id>
                    <param-type>NUMERIC</param-type>
                    <necessity>OPTIONAL</necessity>
                    <description>volume of abs. EtOH 2 x Vol.</description>
                    <units>µl</units>
                    <data>
                      <value>340.0</value>
                    </data>
                    <default-value>340</default-value>
                  </parameter>
                </parameter-list>
              </step>
              <step>
                <step-type>SINGLE_STEP</step-type>
                <name>put the DNA mixture at -70°C</name>
                <description>put the DNA mixture for 30 min. at -70°C</description>
                <parameter-list>
                  <parameter>
                    <name>temperature</name>
                    <id>10052</id>
                    <param-type>NUMERIC</param-type>
                    <necessity>OPTIONAL</necessity>
                    <description>temperature</description>
                    <units>°C</units>
                    <data>
                      <value>-70.0</value>
                    </data>
                    <default-value>-70</default-value>
                  </parameter>
                  <parameter>
                    <name>time</name>
                    <id>10053</id>
                    <param-type>NUMERIC</param-type>
                    <necessity>OPTIONAL</necessity>
                    <description>time</description>
                    <units>minutes</units>
                    <data>
                      <value>30.0</value>
                    </data>
                    <default-value>30</default-value>
                  </parameter>
                </parameter-list>
              </step>
              <step>
                <step-type>SINGLE_STEP</step-type>
                <name>spin down in a centrifuge</name>
                <description>spin the precipitated DNA down in a centrifuge</description>
                <parameter-list>
                  <parameter>
                    <name>centrifugation speed</name>
                    <id>10054</id>
                    <param-type>NUMERIC</param-type>
                    <necessity>OPTIONAL</necessity>
                    <description>centrifugation speed</description>
                    <units>rpm</units>
                    <data>
                      <value>13000.0</value>
                    </data>
                    <default-value>13000</default-value>
                  </parameter>
                  <parameter>
                    <name>centrifugation temperature</name>
                    <id>10055</id>
                    <param-type>ENUMERATION</param-type>
                    <necessity>OPTIONAL</necessity>
                    <description>centrifugation temperature</description>
                    <units>°C</units>
                    <data>
                      <value>4</value>
                    </data>
                    <default-value>4</default-value>
                    <enum-list>
                      <enum>25</enum>
                      <enum>4</enum>
                    </enum-list>
                  </parameter>
                  <parameter>
                    <name>centrifugation time</name>
                    <id>10056</id>
                    <param-type>NUMERIC</param-type>
                    <necessity>OPTIONAL</necessity>
                    <description>centrifugation time</description>
                    <units>minutes</units>
                    <data>
                      <value>15.0</value>
                    </data>
                    <default-value>15</default-value>
                  </parameter>
                </parameter-list>
              </step>
              <step>
                <step-type>SINGLE_STEP</step-type>
                <name>remove supernantant</name>
                <description>remove supernantant by pipetting carefully to not disturb the pellet.</description>
              </step>
              <step>
                <step-type>SINGLE_STEP</step-type>
                <name>rinse with 70% EtOH</name>
                <description>rinse pellet with 70% EtOH to remove salts: - add 80 µl 70% EtOH - centrifuge for 5 minutes</description>
              </step>
              <step>
                <step-type>SINGLE_STEP</step-type>
                <name>spin down in a centrifuge</name>
                <description>spin the precipitated DNA down in a centrifuge</description>
                <parameter-list>
                  <parameter>
                    <name>centrifugation speed</name>
                    <id>10057</id>
                    <param-type>NUMERIC</param-type>
                    <necessity>OPTIONAL</necessity>
                    <description>centrifugation speed</description>
                    <units>rpm</units>
                    <data>
                      <value>13000.0</value>
                    </data>
                    <default-value>13000</default-value>
                  </parameter>
                  <parameter>
                    <name>centrifugation temperature</name>
                    <id>10058</id>
                    <param-type>ENUMERATION</param-type>
                    <necessity>OPTIONAL</necessity>
                    <description>centrifugation temperature</description>
                    <units>°C</units>
                    <data>
                      <value>4</value>
                    </data>
                    <default-value>4</default-value>
                    <enum-list>
                      <enum>25</enum>
                      <enum>4</enum>
                    </enum-list>
                  </parameter>
                  <parameter>
                    <name>centrifugation time</name>
                    <id>10059</id>
                    <param-type>NUMERIC</param-type>
                    <necessity>OPTIONAL</necessity>
                    <description>centrifugation time</description>
                    <units>minutes</units>
                    <data>
                      <value>5.0</value>
                    </data>
                    <default-value>5</default-value>
                  </parameter>
                </parameter-list>
              </step>
              <step>
                <step-type>SINGLE_STEP</step-type>
                <name>remove supernantant</name>
                <description>remove supernantant by pipetting carefully to not disturb the pellet.</description>
              </step>
              <step>
                <step-type>SINGLE_STEP</step-type>
                <name>dry pellet</name>
                <description>dry pellet at room temperature</description>
                <parameter-list>
                  <parameter>
                    <name>temperature</name>
                    <id>10060</id>
                    <param-type>NUMERIC</param-type>
                    <necessity>OPTIONAL</necessity>
                    <description>drying temperature</description>
                    <units>°C</units>
                    <data>
                      <value>25.0</value>
                    </data>
                    <default-value>25</default-value>
                  </parameter>
                  <parameter>
                    <name>time</name>
                    <id>10061</id>
                    <param-type>NUMERIC</param-type>
                    <necessity>OPTIONAL</necessity>
                    <description>drying time</description>
                    <units>minutes</units>
                    <data>
                      <value>20.0</value>
                    </data>
                    <default-value>20</default-value>
                  </parameter>
                </parameter-list>
              </step>
              <step>
                <step-type>SINGLE_STEP</step-type>
                <name>add formamide</name>
                <description>add formamide to a final concentration of 50%</description>
                <parameter-list>
                  <parameter>
                    <name>volume</name>
                    <id>10062</id>
                    <param-type>NUMERIC</param-type>
                    <necessity>OPTIONAL</necessity>
                    <description>volume of formamide to add to the dried pellet</description>
                    <units>µl</units>
                    <data>
                      <value>2.5</value>
                    </data>
                    <default-value>2.5</default-value>
                  </parameter>
                </parameter-list>
              </step>
              <step>
                <step-type>SINGLE_STEP</step-type>
                <name>add H2O</name>
                <description>add 1 µl H2O</description>
                <parameter-list>
                  <parameter>
                    <name>volume</name>
                    <id>10063</id>
                    <param-type>NUMERIC</param-type>
                    <necessity>OPTIONAL</necessity>
                    <description>volume of H20 to add</description>
                    <units>µl</units>
                    <data>
                      <value>1.0</value>
                    </data>
                    <default-value>1</default-value>
                  </parameter>
                </parameter-list>
              </step>
              <step>
                <step-type>SINGLE_STEP</step-type>
                <name>dissolve at 37°C</name>
                <description>dissolve at 37°C for 20 minutes and vortex in between.</description>
                <parameter-list>
                  <parameter>
                    <name>temperature</name>
                    <id>10064</id>
                    <param-type>NUMERIC</param-type>
                    <necessity>OPTIONAL</necessity>
                    <description>dissolving temperature</description>
                    <units>°C</units>
                    <data>
                      <value>37.0</value>
                    </data>
                    <default-value>37</default-value>
                  </parameter>
                  <parameter>
                    <name>time</name>
                    <id>10065</id>
                    <param-type>NUMERIC</param-type>
                    <necessity>OPTIONAL</necessity>
                    <description>dissolving time</description>
                    <units>minutes</units>
                    <data>
                      <value>20.0</value>
                    </data>
                    <default-value>20</default-value>
                  </parameter>
                </parameter-list>
              </step>
              <step>
                <step-type>SINGLE_STEP</step-type>
                <name>add 20xSSC</name>
                <description>add 20xSSC to a final concentration of 2xSSC</description>
                <parameter-list>
                  <parameter>
                    <name>volume</name>
                    <id>10066</id>
                    <param-type>NUMERIC</param-type>
                    <necessity>OPTIONAL</necessity>
                    <description>volume of 20xSSC to add</description>
                    <units>µl</units>
                    <data>
                      <value>0.5</value>
                    </data>
                    <default-value>0.5</default-value>
                  </parameter>
                </parameter-list>
              </step>
              <step>
                <step-type>SINGLE_STEP</step-type>
                <name>add dextrane sulfate</name>
                <description>add 25% dextrane sulfate to a final concentration of 5% mix well before use</description>
                <parameter-list>
                  <parameter>
                    <name>volume</name>
                    <id>10067</id>
                    <param-type>NUMERIC</param-type>
                    <necessity>OPTIONAL</necessity>
                    <description>volume of 25% dextrane sulfate to add</description>
                    <units>µl</units>
                    <data>
                      <value>1.0</value>
                    </data>
                    <default-value>1</default-value>
                  </parameter>
                </parameter-list>
              </step>
              <step>
                <step-type>SINGLE_STEP</step-type>
                <name>Denaturation of the DNA probe</name>
                <description>denaturate the hybridization mix (probe) - begin with denaturation while the cells are being treated with 2xSSC (see cell preparation)</description>
                <parameter-list>
                  <parameter>
                    <name>temperature</name>
                    <id>10068</id>
                    <param-type>NUMERIC</param-type>
                    <necessity>OPTIONAL</necessity>
                    <description>denaturation temperature</description>
                    <units>°C</units>
                    <data>
                      <value>85.0</value>
                    </data>
                    <default-value>85</default-value>
                  </parameter>
                  <parameter>
                    <name>time</name>
                    <id>10069</id>
                    <param-type>NUMERIC</param-type>
                    <necessity>OPTIONAL</necessity>
                    <description>denaturation time</description>
                    <units>minutes</units>
                    <data>
                      <value>10.0</value>
                    </data>
                    <default-value>10</default-value>
                  </parameter>
                </parameter-list>
              </step>
              <step>
                <step-type>SINGLE_STEP</step-type>
                <name>prehybridize the probe</name>
                <description>prehybridize the probe</description>
                <parameter-list>
                  <parameter>
                    <name>time</name>
                    <id>10070</id>
                    <param-type>NUMERIC</param-type>
                    <necessity>OPTIONAL</necessity>
                    <description>prehybridization time</description>
                    <units>minutes</units>
                    <data>
                      <value>20.0</value>
                    </data>
                    <default-value>20</default-value>
                  </parameter>
                  <parameter>
                    <name>temperature</name>
                    <id>10071</id>
                    <param-type>NUMERIC</param-type>
                    <necessity>OPTIONAL</necessity>
                    <description>prehybridization temperature</description>
                    <units>°C</units>
                    <data>
                      <value>37.0</value>
                    </data>
                    <default-value>37</default-value>
                  </parameter>
                </parameter-list>
              </step>
            </step-children>
          </step>
          <step>
            <step-type>STEP_GROUP</step-type>
            <name>Cell preparation</name>
            <description>cell are prepared for hybridization. - permeabilized - fixed - RNAse treated</description>
            <step-children>
              <step>
                <step-type>SINGLE_STEP</step-type>
                <name>cell permeabilization / extraction</name>
                <description>permeabilize / extract cells in CSK Buffer CSK BUffer: 100 mM NaCl 300 mM Sucrose 10 mM PIPES pH 6.8 3 mM MgCl2 0.5 % Triton-X 100 0.5 % DEPC (not really needed for DNA-FISH) 2 mM VRC (Vanadyl Ribonucleoside Complexes) (not really needed for DNA-FISH)</description>
                <parameter-list>
                  <parameter>
                    <name>temperature</name>
                    <id>10072</id>
                    <param-type>NUMERIC</param-type>
                    <necessity>OPTIONAL</necessity>
                    <description>extraction temperature</description>
                    <units>°C</units>
                    <data>
                      <value>4.0</value>
                    </data>
                    <default-value>4</default-value>
                  </parameter>
                  <parameter>
                    <name>time</name>
                    <id>10073</id>
                    <param-type>NUMERIC</param-type>
                    <necessity>OPTIONAL</necessity>
                    <description>extraction time</description>
                    <units>minutes</units>
                    <data>
                      <value>1.0</value>
                    </data>
                    <default-value>1</default-value>
                  </parameter>
                </parameter-list>
              </step>
              <step>
                <step-type>SINGLE_STEP</step-type>
                <name>cell fixation</name>
                <description>fix the cells after permeabilization / extraction in 3.5% PFA/PBS--</description>
                <parameter-list>
                  <parameter>
                    <name>time</name>
                    <id>10074</id>
                    <param-type>NUMERIC</param-type>
                    <necessity>OPTIONAL</necessity>
                    <description>fixation time</description>
                    <units>minutes</units>
                    <data>
                      <value>25.0</value>
                    </data>
                    <default-value>25</default-value>
                  </parameter>
                  <parameter>
                    <name>temperature</name>
                    <id>10075</id>
                    <param-type>NUMERIC</param-type>
                    <necessity>OPTIONAL</necessity>
                    <description>fixation temperature</description>
                    <units>°C</units>
                    <data>
                      <value>25.0</value>
                    </data>
                    <default-value>25</default-value>
                  </parameter>
                </parameter-list>
              </step>
              <step>
                <step-type>SINGLE_STEP</step-type>
                <name>wash in PBS--</name>
                <description>wash the fixed cells in PBS-- after fixation, to remove the remaining PFA</description>
                <parameter-list>
                  <parameter>
                    <name>time</name>
                    <id>10076</id>
                    <param-type>NUMERIC</param-type>
                    <necessity>OPTIONAL</necessity>
                    <description>washing time</description>
                    <units>minutes</units>
                    <data>
                      <value>5.0</value>
                    </data>
                    <default-value>5</default-value>
                  </parameter>
                  <parameter>
                    <name>repeats</name>
                    <id>10077</id>
                    <param-type>NUMERIC</param-type>
                    <necessity>OPTIONAL</necessity>
                    <description>washing step repeats</description>
                    <data>
                      <value>2.0</value>
                    </data>
                    <default-value>2</default-value>
                  </parameter>
                  <parameter>
                    <name>temperature</name>
                    <id>10078</id>
                    <param-type>NUMERIC</param-type>
                    <necessity>OPTIONAL</necessity>
                    <description>washing temperature</description>
                    <units>°C</units>
                    <data>
                      <value>25.0</value>
                    </data>
                    <default-value>25</default-value>
                  </parameter>
                </parameter-list>
              </step>
              <step>
                <step-type>SINGLE_STEP</step-type>
                <name>store cells in 70% EtOH</name>
                <description>cells are in 70% EtOH for future use in FISH-experiment. The cells should then be rehydrated for 10 min. in PBS--.</description>
                <parameter-list>
                  <parameter>
                    <name>temperature</name>
                    <id>10079</id>
                    <param-type>NUMERIC</param-type>
                    <necessity>OPTIONAL</necessity>
                    <description>storing temperature</description>
                    <units>°C</units>
                    <data>
                      <value>4.0</value>
                    </data>
                    <default-value>4</default-value>
                  </parameter>
                  <parameter>
                    <name>time</name>
                    <id>10080</id>
                    <param-type>NUMERIC</param-type>
                    <necessity>OPTIONAL</necessity>
                    <description>time that the cells were stored in EtOH</description>
                    <units>days</units>
                    <data>
                      <value>2.0</value>
                    </data>
                    <default-value>2</default-value>
                  </parameter>
                </parameter-list>
              </step>
              <step>
                <step-type>SINGLE_STEP</step-type>
                <name>rehydrate the stored cells</name>
                <description>rehydrate the EtOH stored cells in PBS--.</description>
                <parameter-list>
                  <parameter>
                    <name>time</name>
                    <id>10081</id>
                    <param-type>NUMERIC</param-type>
                    <necessity>OPTIONAL</necessity>
                    <description>rehydration time</description>
                    <units>minutes</units>
                    <data>
                      <value>10.0</value>
                    </data>
                    <default-value>10</default-value>
                  </parameter>
                  <parameter>
                    <name>temperature</name>
                    <id>10082</id>
                    <param-type>NUMERIC</param-type>
                    <necessity>OPTIONAL</necessity>
                    <description>rehydration temperature</description>
                    <units>°C</units>
                    <data>
                      <value>25.0</value>
                    </data>
                    <default-value>25</default-value>
                  </parameter>
                </parameter-list>
              </step>
              <step>
                <step-type>SINGLE_STEP</step-type>
                <name>cut the coverslip into 1/4s</name>
                <description>cut the coverslip into 1/4s in order to save some reagents.</description>
              </step>
              <step>
                <step-type>SINGLE_STEP</step-type>
                <name>RNAse treatment</name>
                <description>treat the fixed cells with RNAse-A (25 µg/ml in PBS--) in order to get rid of the RNA (we want to detect DNA only)</description>
                <parameter-list>
                  <parameter>
                    <name>concentration</name>
                    <id>10083</id>
                    <param-type>NUMERIC</param-type>
                    <necessity>OPTIONAL</necessity>
                    <description>RNAse-A concentration in PBS--</description>
                    <units>µg/ml</units>
                    <data>
                      <value>25.0</value>
                    </data>
                    <default-value>25</default-value>
                  </parameter>
                  <parameter>
                    <name>time</name>
                    <id>10084</id>
                    <param-type>NUMERIC</param-type>
                    <necessity>OPTIONAL</necessity>
                    <description>RNAse treatment time</description>
                    <units>minutes</units>
                    <data>
                      <value>20.0</value>
                    </data>
                    <default-value>20</default-value>
                  </parameter>
                  <parameter>
                    <name>temperature</name>
                    <id>10085</id>
                    <param-type>NUMERIC</param-type>
                    <necessity>OPTIONAL</necessity>
                    <description>RNAse treatment temperature</description>
                    <units>°C</units>
                    <data>
                      <value>25.0</value>
                    </data>
                    <default-value>25</default-value>
                  </parameter>
                </parameter-list>
              </step>
              <step>
                <step-type>SINGLE_STEP</step-type>
                <name>wash in PBS--</name>
                <description>wash the RNAse treated cells in PBS-- in order to remove the excessive RNAse</description>
                <parameter-list>
                  <parameter>
                    <name>time</name>
                    <id>10086</id>
                    <param-type>NUMERIC</param-type>
                    <necessity>OPTIONAL</necessity>
                    <description>washing time</description>
                    <units>minutes</units>
                    <data>
                      <value>10.0</value>
                    </data>
                    <default-value>5</default-value>
                  </parameter>
                  <parameter>
                    <name>temperature</name>
                    <id>10087</id>
                    <param-type>NUMERIC</param-type>
                    <necessity>OPTIONAL</necessity>
                    <description>washing temperature</description>
                    <units>°C</units>
                    <data>
                      <value>25.0</value>
                    </data>
                    <default-value>25</default-value>
                  </parameter>
                  <parameter>
                    <name>repeats</name>
                    <id>10088</id>
                    <param-type>NUMERIC</param-type>
                    <necessity>OPTIONAL</necessity>
                    <description>washing step repeats</description>
                    <data>
                      <value>3.0</value>
                    </data>
                    <default-value>3</default-value>
                  </parameter>
                </parameter-list>
              </step>
              <step>
                <step-type>SINGLE_STEP</step-type>
                <name>2xSSC treatment</name>
                <description>treat the cells with 2xSSC (start denaturating the probe while treating the cells with 2xSSC)</description>
                <parameter-list>
                  <parameter>
                    <name>time</name>
                    <id>10089</id>
                    <param-type>NUMERIC</param-type>
                    <necessity>OPTIONAL</necessity>
                    <description>2xSSC treatment time</description>
                    <units>minutes</units>
                    <data>
                      <value>3.0</value>
                    </data>
                    <default-value>10</default-value>
                  </parameter>
                </parameter-list>
              </step>
              <step>
                <step-type>SINGLE_STEP</step-type>
                <name>2xSSC / 70% Formamide treatment</name>
                <description>treat the cells with 2xSSC / 70% Formamide. Use deionized formamide!</description>
                <parameter-list>
                  <parameter>
                    <name>time</name>
                    <id>10090</id>
                    <param-type>NUMERIC</param-type>
                    <necessity>OPTIONAL</necessity>
                    <description>2xSSC / 70% Formamide treatment time</description>
                    <units>minutes</units>
                    <data>
                      <value>3.0</value>
                    </data>
                    <default-value>3</default-value>
                  </parameter>
                </parameter-list>
              </step>
              <step>
                <step-type>SINGLE_STEP</step-type>
                <name>heat denaturate the chromatin</name>
                <description>heat denaturate the chromatin in order to make the DNA accessible for probe hybridization. This step is performed on a heating plate (Grant Boekel). Place a microscope slide onto the plate and apply a drop of 70% Formamide / 2xSSC (ca. 200µl) onto it. Let it preheat to the denaturation temperature and then put the coverslip (1/4) upside down (cells down) onto it.</description>
                <parameter-list>
                  <parameter>
                    <name>time</name>
                    <id>10091</id>
                    <param-type>NUMERIC</param-type>
                    <necessity>OPTIONAL</necessity>
                    <description>denaturation time</description>
                    <units>minutes</units>
                    <data>
                      <value>4.5</value>
                    </data>
                    <default-value>4.5</default-value>
                  </parameter>
                  <parameter>
                    <name>temperature</name>
                    <id>10092</id>
                    <param-type>NUMERIC</param-type>
                    <necessity>OPTIONAL</necessity>
                    <description>denaturation temperature</description>
                    <units>°C</units>
                    <data>
                      <value>85.0</value>
                    </data>
                    <default-value>85</default-value>
                  </parameter>
                </parameter-list>
              </step>
              <step>
                <step-type>STEP_GROUP</step-type>
                <name>dehydrate the cells</name>
                <description>dehydrate the cells in a EtOH series.</description>
                <step-children>
                  <step>
                    <step-type>SINGLE_STEP</step-type>
                    <name>wash with 70% EtOH</name>
                    <description>wash with 70% EtOH</description>
                    <parameter-list>
                      <parameter>
                        <name>time</name>
                        <id>10093</id>
                        <param-type>NUMERIC</param-type>
                        <necessity>OPTIONAL</necessity>
                        <description>washing time</description>
                        <units>minutes</units>
                        <data>
                          <value>5.0</value>
                        </data>
                        <default-value>5</default-value>
                      </parameter>
                      <parameter>
                        <name>temperature</name>
                        <id>10094</id>
                        <param-type>NUMERIC</param-type>
                        <necessity>OPTIONAL</necessity>
                        <description>washing temperature</description>
                        <units>°C</units>
                        <data>
                          <value>4.0</value>
                        </data>
                        <default-value>4</default-value>
                      </parameter>
                    </parameter-list>
                  </step>
                  <step>
                    <step-type>SINGLE_STEP</step-type>
                    <name>wash with 90% EtOH</name>
                    <description>wash with 90% EtOH</description>
                    <parameter-list>
                      <parameter>
                        <name>time</name>
                        <id>10095</id>
                        <param-type>NUMERIC</param-type>
                        <necessity>OPTIONAL</necessity>
                        <description>washing time</description>
                        <units>minutes</units>
                        <data>
                          <value>5.0</value>
                        </data>
                        <default-value>5</default-value>
                      </parameter>
                      <parameter>
                        <name>temperature</name>
                        <id>10096</id>
                        <param-type>NUMERIC</param-type>
                        <necessity>OPTIONAL</necessity>
                        <description>washing temperature</description>
                        <units>°C</units>
                        <data>
                          <value>4.0</value>
                        </data>
                        <default-value>4</default-value>
                      </parameter>
                    </parameter-list>
                  </step>
                  <step>
                    <step-type>SINGLE_STEP</step-type>
                    <name>wash with 100% EtOH</name>
                    <description>wash with 100% EtOH</description>
                    <parameter-list>
                      <parameter>
                        <name>time</name>
                        <id>10097</id>
                        <param-type>NUMERIC</param-type>
                        <necessity>OPTIONAL</necessity>
                        <description>washing time</description>
                        <units>minutes</units>
                        <data>
                          <value>5.0</value>
                        </data>
                        <default-value>5</default-value>
                      </parameter>
                      <parameter>
                        <name>temperature</name>
                        <id>10098</id>
                        <param-type>NUMERIC</param-type>
                        <necessity>OPTIONAL</necessity>
                        <description>washing temperature</description>
                        <units>°C</units>
                        <data>
                          <value>4.0</value>
                        </data>
                        <default-value>4</default-value>
                      </parameter>
                    </parameter-list>
                  </step>
                  <step>
                    <step-type>SINGLE_STEP</step-type>
                    <name>dry the cells at RT</name>
                    <description>dry the cells at room temperature fo 5 min.</description>
                    <parameter-list>
                      <parameter>
                        <name>time</name>
                        <id>10099</id>
                        <param-type>NUMERIC</param-type>
                        <necessity>OPTIONAL</necessity>
                        <description>drying time</description>
                        <units>minutes</units>
                        <data>
                          <value>5.0</value>
                        </data>
                        <default-value>5</default-value>
                      </parameter>
                      <parameter>
                        <name>temperature</name>
                        <id>10100</id>
                        <param-type>NUMERIC</param-type>
                        <necessity>OPTIONAL</necessity>
                        <description>drying temperature</description>
                        <units>°C</units>
                        <data>
                          <value>25.0</value>
                        </data>
                        <default-value>25</default-value>
                      </parameter>
                    </parameter-list>
                  </step>
                </step-children>
              </step>
            </step-children>
          </step>
        </step-children>
      </step>
      <step>
        <step-type>STEP_GROUP</step-type>
        <name>Hybridization</name>
        <description>Hybridization over night at 37°C in humidified chamber</description>
        <step-children>
          <step>
            <step-type>SINGLE_STEP</step-type>
            <name>apply the probe to the dehydrated cells</name>
            <description>apply the probe to the dehydrated cells, by pipetting the 5 µl onto a glass slide and putting the coverslip upside down onto the probe drop. Avoid bubbles!</description>
          </step>
          <step>
            <step-type>SINGLE_STEP</step-type>
            <name>seal with rubber cement</name>
            <description>seal with rubber cement</description>
          </step>
          <step>
            <step-type>SINGLE_STEP</step-type>
            <name>hybridize over 2 nights</name>
            <description>hybridize over 2 nights at 37° C in a humidified chamber.</description>
            <parameter-list>
              <parameter>
                <name>time</name>
                <id>10101</id>
                <param-type>NUMERIC</param-type>
                <necessity>OPTIONAL</necessity>
                <description>hybridization time</description>
                <units>hours</units>
                <data>
                  <value>24.0</value>
                </data>
                <default-value>24</default-value>
              </parameter>
              <parameter>
                <name>temperature</name>
                <id>10102</id>
                <param-type>NUMERIC</param-type>
                <necessity>OPTIONAL</necessity>
                <description>hybridization temperature</description>
                <units>°C</units>
                <data>
                  <value>37.0</value>
                </data>
                <default-value>37</default-value>
              </parameter>
            </parameter-list>
          </step>
        </step-children>
      </step>
      <step>
        <step-type>STEP_GROUP</step-type>
        <name>Washes after Hybridization</name>
        <description>Stringency washes after hybridization</description>
        <step-children>
          <step>
            <step-type>SINGLE_STEP</step-type>
            <name>50% Formamide / 2xSSC washes</name>
            <description>50% Formamide / 2xSSC washes preheat the 50% Formamide / 2xSSC solution to 45°C</description>
            <parameter-list>
              <parameter>
                <name>time</name>
                <id>10103</id>
                <param-type>NUMERIC</param-type>
                <necessity>OPTIONAL</necessity>
                <description>washing time</description>
                <units>minutes</units>
                <data>
                  <value>15.0</value>
                </data>
                <default-value>15</default-value>
              </parameter>
              <parameter>
                <name>temperature</name>
                <id>10104</id>
                <param-type>NUMERIC</param-type>
                <necessity>OPTIONAL</necessity>
                <description>washing temperature (preheat the solution to this temp.)</description>
                <units>°C</units>
                <data>
                  <value>45.0</value>
                </data>
                <default-value>45</default-value>
              </parameter>
              <parameter>
                <name>repeats</name>
                <id>10105</id>
                <param-type>NUMERIC</param-type>
                <necessity>OPTIONAL</necessity>
                <description>washing step repeat</description>
                <data>
                  <value>2.0</value>
                </data>
                <default-value>2</default-value>
              </parameter>
            </parameter-list>
          </step>
          <step>
            <step-type>SINGLE_STEP</step-type>
            <name>0.1xSSC wash</name>
            <description>0.1xSSC wash</description>
            <parameter-list>
              <parameter>
                <name>time</name>
                <id>10106</id>
                <param-type>NUMERIC</param-type>
                <necessity>OPTIONAL</necessity>
                <description>washing time</description>
                <units>minutes</units>
                <data>
                  <value>10.0</value>
                </data>
                <default-value>10</default-value>
              </parameter>
              <parameter>
                <name>temperature</name>
                <id>10107</id>
                <param-type>NUMERIC</param-type>
                <necessity>OPTIONAL</necessity>
                <description>washing temperature</description>
                <units>°C</units>
                <data>
                  <value>25.0</value>
                </data>
                <default-value>25</default-value>
              </parameter>
            </parameter-list>
          </step>
          <step>
            <step-type>SINGLE_STEP</step-type>
            <name>2xSSC wash</name>
            <description>2xSSC wash</description>
            <parameter-list>
              <parameter>
                <name>time</name>
                <id>10108</id>
                <param-type>NUMERIC</param-type>
                <necessity>OPTIONAL</necessity>
                <description>washing time</description>
                <units>minutes</units>
                <data>
                  <value>10.0</value>
                </data>
                <default-value>10</default-value>
              </parameter>
              <parameter>
                <name>temperature</name>
                <id>10109</id>
                <param-type>NUMERIC</param-type>
                <necessity>OPTIONAL</necessity>
                <description>washing temperature</description>
                <units>°C</units>
                <data>
                  <value>25.0</value>
                </data>
                <default-value>25</default-value>
              </parameter>
            </parameter-list>
          </step>
          <step>
            <step-type>SINGLE_STEP</step-type>
            <name>4xSSC wash</name>
            <description>4xSSC wash</description>
            <parameter-list>
              <parameter>
                <name>time</name>
                <id>10110</id>
                <param-type>NUMERIC</param-type>
                <necessity>OPTIONAL</necessity>
                <description>washing time</description>
                <units>minutes</units>
                <data>
                  <value>5.0</value>
                </data>
                <default-value>5</default-value>
              </parameter>
              <parameter>
                <name>temperature</name>
                <id>10111</id>
                <param-type>NUMERIC</param-type>
                <necessity>OPTIONAL</necessity>
                <description>washing temperature</description>
                <units>°C</units>
                <data>
                  <value>25.0</value>
                </data>
                <default-value>25</default-value>
              </parameter>
            </parameter-list>
          </step>
        </step-children>
      </step>
      <step>
        <step-type>STEP_GROUP</step-type>
        <name>Probe detection</name>
        <description>Detection of the hapten labelled probes using fluorescent antibodies.</description>
        <step-children>
          <step>
            <step-type>STEP_GROUP</step-type>
            <name>Biotin Probe detection</name>
            <description>detect hapten labeled probes by fluorescent antibodies</description>
            <step-children>
              <step>
                <step-type>SINGLE_STEP</step-type>
                <name>dilute streptavidin antibody</name>
                <description>dilute streptavidin antibody 1:200 in 4xSSC/0.1% BSA/0.01% Tween 20</description>
                <parameter-list>
                  <parameter>
                    <name>dilution</name>
                    <id>10112</id>
                    <param-type>ENUMERATION</param-type>
                    <necessity>OPTIONAL</necessity>
                    <description>antibody dilution</description>
                    <data>
                      <value>1:200</value>
                    </data>
                    <default-value>1:200</default-value>
                    <enum-list>
                      <enum>1:200</enum>
                    </enum-list>
                  </parameter>
                  <parameter>
                    <name>antibody</name>
                    <id>10113</id>
                    <param-type>TEXT</param-type>
                    <necessity>OPTIONAL</necessity>
                    <description>type of antibody</description>
                    <data>
                      <value>streptavidin, Alexa Fluor® 647 conjugate 2 mg/mL</value>
                    </data>
                    <default-value>streptavidin, Alexa Fluor® 647 conjugate 2 mg/mL</default-value>
                  </parameter>
                </parameter-list>
              </step>
              <step>
                <step-type>SINGLE_STEP</step-type>
                <name>apply the antibody solution to the cells</name>
                <description>apply the antibody solution to the cells by pipetting ~15 µl onto a glass slide and putting the coverslip upside down onto the antibody solution. Avoid air bubbles!</description>
              </step>
              <step>
                <step-type>SINGLE_STEP</step-type>
                <name>Incubate</name>
                <description>incubate for 1 hour at 37°C in a dark humidified chamber.</description>
                <parameter-list>
                  <parameter>
                    <name>time</name>
                    <id>10114</id>
                    <param-type>NUMERIC</param-type>
                    <necessity>OPTIONAL</necessity>
                    <description>incubation time</description>
                    <units>hours</units>
                    <data>
                      <value>1.0</value>
                    </data>
                    <default-value>1</default-value>
                  </parameter>
                  <parameter>
                    <name>temperature</name>
                    <id>10115</id>
                    <param-type>NUMERIC</param-type>
                    <necessity>OPTIONAL</necessity>
                    <description>incubation temperature</description>
                    <units>°C</units>
                    <data>
                      <value>37.0</value>
                    </data>
                    <default-value>37</default-value>
                  </parameter>
                </parameter-list>
              </step>
            </step-children>
          </step>
          <step>
            <step-type>STEP_GROUP</step-type>
            <name>Washes after Biotin-probe detection</name>
            <description>Washes after Biotin-probe detection</description>
            <step-children>
              <step>
                <step-type>SINGLE_STEP</step-type>
                <name>4xSSC/0.1% TWEEN20 wash</name>
                <description>4xSSC/0.1% TWEEN20 wash</description>
                <parameter-list>
                  <parameter>
                    <name>time</name>
                    <id>10116</id>
                    <param-type>NUMERIC</param-type>
                    <necessity>OPTIONAL</necessity>
                    <description>washing time</description>
                    <units>minutes</units>
                    <data>
                      <value>10.0</value>
                    </data>
                    <default-value>10</default-value>
                  </parameter>
                  <parameter>
                    <name>temperature</name>
                    <id>10117</id>
                    <param-type>NUMERIC</param-type>
                    <necessity>OPTIONAL</necessity>
                    <description>washing temperature</description>
                    <units>°C</units>
                    <data>
                      <value>25.0</value>
                    </data>
                    <default-value>25</default-value>
                  </parameter>
                </parameter-list>
              </step>
              <step>
                <step-type>SINGLE_STEP</step-type>
                <name>4xSSC wash</name>
                <description>4xSSC wash</description>
                <parameter-list>
                  <parameter>
                    <name>time</name>
                    <id>10118</id>
                    <param-type>NUMERIC</param-type>
                    <necessity>OPTIONAL</necessity>
                    <description>washing time</description>
                    <units>minutes</units>
                    <data>
                      <value>10.0</value>
                    </data>
                    <default-value>10</default-value>
                  </parameter>
                  <parameter>
                    <name>temperature</name>
                    <id>10119</id>
                    <param-type>NUMERIC</param-type>
                    <necessity>OPTIONAL</necessity>
                    <description>washing temperature</description>
                    <units>°C</units>
                    <data>
                      <value>25.0</value>
                    </data>
                    <default-value>25</default-value>
                  </parameter>
                  <parameter>
                    <name>repeats</name>
                    <id>10120</id>
                    <param-type>NUMERIC</param-type>
                    <necessity>OPTIONAL</necessity>
                    <description>washing step repeats</description>
                    <data>
                      <value>2.0</value>
                    </data>
                    <default-value>2</default-value>
                  </parameter>
                </parameter-list>
              </step>
              <step>
                <step-type>SINGLE_STEP</step-type>
                <name>2xSSC wash</name>
                <description>2xSSC wash</description>
                <parameter-list>
                  <parameter>
                    <name>time</name>
                    <id>10121</id>
                    <param-type>NUMERIC</param-type>
                    <necessity>OPTIONAL</necessity>
                    <description>washing time</description>
                    <units>minutes</units>
                    <data>
                      <value>10.0</value>
                    </data>
                    <default-value>10</default-value>
                  </parameter>
                  <parameter>
                    <name>temperature</name>
                    <id>10122</id>
                    <param-type>NUMERIC</param-type>
                    <necessity>OPTIONAL</necessity>
                    <description>washing temperature</description>
                    <units>°C</units>
                    <data>
                      <value>25.0</value>
                    </data>
                    <default-value>25</default-value>
                  </parameter>
                </parameter-list>
              </step>
              <step>
                <step-type>SINGLE_STEP</step-type>
                <name>PBS-- wash</name>
                <description>PBS-- wash</description>
                <parameter-list>
                  <parameter>
                    <name>time</name>
                    <id>10123</id>
                    <param-type>NUMERIC</param-type>
                    <necessity>OPTIONAL</necessity>
                    <description>washing time</description>
                    <units>minutes</units>
                    <data>
                      <value>5.0</value>
                    </data>
                    <default-value>5</default-value>
                  </parameter>
                  <parameter>
                    <name>temperature</name>
                    <id>10124</id>
                    <param-type>NUMERIC</param-type>
                    <necessity>OPTIONAL</necessity>
                    <description>washing temperature</description>
                    <units>°C</units>
                    <data>
                      <value>25.0</value>
                    </data>
                    <default-value>25</default-value>
                  </parameter>
                </parameter-list>
              </step>
            </step-children>
          </step>
          <step>
            <step-type>STEP_GROUP</step-type>
            <name>DNP/DIG Probe detection</name>
            <description>detect hapten labeled probes by fluorescent antibodies</description>
            <step-children>
              <step>
                <step-type>SINGLE_STEP</step-type>
                <name>dilute the DNP and DIG antibodies</name>
                <description>dilute DNP and DIG antibodies 1:200 in 4%BSA/0.1% Tween 20/PBS--</description>
                <parameter-list>
                  <parameter>
                    <name>dilution</name>
                    <id>10125</id>
                    <param-type>ENUMERATION</param-type>
                    <necessity>OPTIONAL</necessity>
                    <description>antibody dilution</description>
                    <data>
                      <value>1:200</value>
                    </data>
                    <default-value>1:200</default-value>
                    <enum-list>
                      <enum>1:200</enum>
                    </enum-list>
                  </parameter>
                  <parameter>
                    <name>DNP antibody</name>
                    <id>10126</id>
                    <param-type>TEXT</param-type>
                    <necessity>OPTIONAL</necessity>
                    <description>type of antibody</description>
                    <data>
                      <value>anti-dinitrophenyl-KLH, rabbit IgG fraction, Alexa Fluor® 488 conjugate 2 mg/mL</value>
                    </data>
                    <default-value>anti-dinitrophenyl-KLH, rabbit IgG fraction, Alexa Fluor® 488 conjugate 2 mg/mL</default-value>
                  </parameter>
                  <parameter>
                    <name>DIG antibody</name>
                    <id>10127</id>
                    <param-type>TEXT</param-type>
                    <necessity>OPTIONAL</necessity>
                    <description>DIG antibody</description>
                    <data>
                      <value>Anti-Digoxigenin-Rhodamine, Fab fragments (ROCHE)</value>
                    </data>
                    <default-value>Anti-Digoxigenin-Rhodamine, Fab fragments (ROCHE)</default-value>
                  </parameter>
                </parameter-list>
              </step>
              <step>
                <step-type>SINGLE_STEP</step-type>
                <name>apply the antibody solution to the cells</name>
                <description>apply the antibody solution to the cells by pipetting ~15 µl onto a glass slide and putting the coverslip upside down onto the antibody solution. Avoid air bubbles!</description>
              </step>
              <step>
                <step-type>SINGLE_STEP</step-type>
                <name>Incubate</name>
                <description>incubate for 1 hour at room temperature in a dark humidified chamber.</description>
                <parameter-list>
                  <parameter>
                    <name>time</name>
                    <id>10128</id>
                    <param-type>NUMERIC</param-type>
                    <necessity>OPTIONAL</necessity>
                    <description>incubation time</description>
                    <units>hours</units>
                    <data>
                      <value>1.0</value>
                    </data>
                    <default-value>1</default-value>
                  </parameter>
                  <parameter>
                    <name>temperature</name>
                    <id>10129</id>
                    <param-type>NUMERIC</param-type>
                    <necessity>OPTIONAL</necessity>
                    <description>incubation temperature</description>
                    <units>°C</units>
                    <data>
                      <value>25.0</value>
                    </data>
                    <default-value>25</default-value>
                  </parameter>
                </parameter-list>
              </step>
            </step-children>
          </step>
          <step>
            <step-type>STEP_GROUP</step-type>
            <name>Washes after DNP/DIG-probe detection</name>
            <description>Washes after DNP/DIG-probe detection</description>
            <step-children>
              <step>
                <step-type>SINGLE_STEP</step-type>
                <name>PBS-- wash</name>
                <description>PBS-- wash</description>
                <parameter-list>
                  <parameter>
                    <name>time</name>
                    <id>10130</id>
                    <param-type>NUMERIC</param-type>
                    <necessity>OPTIONAL</necessity>
                    <description>washing time</description>
                    <units>minutes</units>
                    <data>
                      <value>5.0</value>
                    </data>
                    <default-value>5</default-value>
                  </parameter>
                  <parameter>
                    <name>temperature</name>
                    <id>10131</id>
                    <param-type>NUMERIC</param-type>
                    <necessity>OPTIONAL</necessity>
                    <description>washing temperature</description>
                    <units>°C</units>
                    <data>
                      <value>25.0</value>
                    </data>
                    <default-value>25</default-value>
                  </parameter>
                  <parameter>
                    <name>repeats</name>
                    <id>10132</id>
                    <param-type>NUMERIC</param-type>
                    <necessity>OPTIONAL</necessity>
                    <description>washing step repeats</description>
                    <data>
                      <value>3.0</value>
                    </data>
                    <default-value>3</default-value>
                  </parameter>
                </parameter-list>
              </step>
            </step-children>
          </step>
        </step-children>
      </step>
      <step>
        <step-type>SINGLE_STEP</step-type>
        <name>DAPI conterstain</name>
        <description>DAPI conterstain</description>
        <parameter-list>
          <parameter>
            <name>time</name>
            <id>10133</id>
            <param-type>NUMERIC</param-type>
            <necessity>OPTIONAL</necessity>
            <description>staining time</description>
            <units>minutes</units>
            <data>
              <value>5.0</value>
            </data>
            <default-value>5</default-value>
          </parameter>
          <parameter>
            <name>temperature</name>
            <id>10134</id>
            <param-type>NUMERIC</param-type>
            <necessity>OPTIONAL</necessity>
            <description>staining temperaure</description>
            <units>°C</units>
            <data>
              <value>25.0</value>
            </data>
            <default-value>25</default-value>
          </parameter>
          <parameter>
            <name>concentration</name>
            <id>10135</id>
            <param-type>NUMERIC</param-type>
            <necessity>OPTIONAL</necessity>
            <description>DAPI concentration in PBS--</description>
            <units>µg/ml</units>
            <data>
              <value>0.05</value>
            </data>
            <default-value>0.05</default-value>
          </parameter>
        </parameter-list>
      </step>
      <step>
        <step-type>SINGLE_STEP</step-type>
        <name>Mount and image</name>
        <description>Mount with an antifade mounting solution (Slow Fade Gold, Invitrogen) and seal with nail polish. Image on Epifluorescence microscope</description>
        <notes>
          <note>
            <name>upload deadline</name>
            <content>upload deadline on May 1, 2009</content>
          </note>
        </notes>
      </step>
    </steps>
  </protocol>
</protocol-archive>
