# Supplementary material for: iLAP: a workflow-driven software for experimental protocol development, data acquisition and analysis
Source: BMC Bioinformatics. 2009 Nov 26;10:390. doi: 10.1186/1471-2105-10-390 (PMC2789074; doi:10.1186/1471-2105-10-390)
Supplement: Additional file 5 — Document Type Definition for the XML protocol format. This file contains the Document Type Definition for the XML format used for protocol exchange created in collaboration with Will Moore from the OMERO.editor project. [file 1471-2105-10-390-S5.DTD]

<!--

  Document Type Definition of the common protocol exchange format defined together with 
  the OMERO-Editor developers. The aim of this definition is a common exchangeable file 
  format for the two applications.

  Date:    Jan 2009
  Authors:
           Gernot Stocker, gernot.stocker@tugraz.at
           Will Moore, will@lifesci.dundee.ac.uk


  Root element which contains the archive-info section and the protocol definition
  section.
  
  1.) archive-info section contains information about version, creation time and 
      eventually also archive type if we really want to distinguish between 
      different types of protocols e.g. current working protocol of experiments, 
      standard protocols etc.
      
      It is very important that this header information is VERY stable in order 
      to deal with up-coming new versions and changes within the format definition.
  
  2.) protocol should contain the hierarchical sequence of steps with its parameters  
  
-->
<!ELEMENT protocol-archive (archive-info,protocol)>
<!ELEMENT archive-info (archive-version,archive-date,archive-creator,archive-type?)>
<!-- Version string e.g. 1.0 for the first version-->
<!ELEMENT archive-version (#PCDATA)>
<!-- Time stamp in seconds from 1970 containing the creation time of the archive -->
<!ELEMENT archive-date (#PCDATA)>
<!-- Free text field reserved for the creator program e.g. "iLAP 1.3.0" or "OMERO.Editor Beta3.1.1"--> 
<!ELEMENT archive-creator (#PCDATA)>
<!-- Type of protocol --> 
<!ELEMENT archive-type (#PCDATA)>

<!-- 

    Protocol specific information:
      1.) protocol-info contains generic name, textual description and revision
      2.) list of steps
       
-->
<!ELEMENT protocol (protocol-information?,steps?)>
<!ELEMENT steps (step*)>
<!ELEMENT step-children (step*)>
<!-- 
      Insist in defining name or description think of assembling an XSL file 
      for enforcing such
-->
<!ELEMENT step (step-type,name?,description?,notes?,parameter-list?,parameter-table?,data-references?,step-children?)>

<!--
      Possible Values: SINGLE_STEP, STEP_GROUP, SPLIT_STEP
-->
<!ELEMENT step-type (#PCDATA)>
<!--
    protocol-info can contain name, descrition and revision
-->
<!ELEMENT protocol-information (name?,description?,revision?,experiment-information?)>
<!ELEMENT revision (#PCDATA)>
<!ELEMENT experiment-information (experiment-date,investigator-name)>

 <!-- Time stamp in milliseconds from 1970 containing the creation time of the experiment -->
<!ELEMENT experiment-date (#PCDATA)>
<!ELEMENT investigator-name (#PCDATA)>


<!--parameters-->
<!ELEMENT parameter-list (parameter*)>
<!ELEMENT parameter-table (rows?, parameter*)>
<!ELEMENT parameter (name,id,param-type,necessity,description?,units?,data?,default-value?,enum-list?)>

<!--
      Possible Values: OPTIONAL, REQUIRED
-->
<!ELEMENT necessity (#PCDATA)>
<!ELEMENT units (#PCDATA)>
<!ELEMENT data  (value*)>
<!ELEMENT value (#PCDATA)>
<!ELEMENT default-value (#PCDATA)>

<!ELEMENT rows (#PCDATA)>
<!ELEMENT id (#PCDATA)>

<!--
      NUMERIC, TEXT, ENUMERATION, DATETIME (value will be time in milliseconds), , etc.
-->
<!ELEMENT param-type (#PCDATA)>

<!--enum-list-->
<!ELEMENT enum-list (enum*)>
<!ELEMENT enum (#PCDATA)>

<!--notes-->
<!ELEMENT notes (note*)>
<!ELEMENT note (name,content)>
<!ELEMENT content (#PCDATA)>

<!--common-elements-->
<!ELEMENT name (#PCDATA)>
<!ELEMENT description (#PCDATA)>
<!ELEMENT date (#PCDATA)>

<!-- data references could be lokal file, remote file, url etc. -->
<!ELEMENT data-references (data-reference*)>
<!ELEMENT data-reference (name,reference,description?,mime-type?,size?,creation-time?,modification-time?)>
<!ELEMENT reference (#PCDATA)>
<!ELEMENT mime-type (#PCDATA)>
<!ELEMENT size (#PCDATA)>
<!ELEMENT creation-time (#PCDATA)>
<!ELEMENT modification-time (#PCDATA)>
